# Supplementary material for: R18C is a new viable P2-like bacteriophage of rabbit origin infecting Citrobacter rodentium and Shigella sonnei strains
Source: Arch Virol. 2019 Oct 23;164(12):3157–60. doi: 10.1007/s00705-019-04424-5 (PMC6823313; doi:10.1007/s00705-019-04424-5)
Supplement: Supplementary file 1 — Supplementary Table 1 List of ORFs identified in the genome of bacteriophage R18C (GenBank accession no. MN016939), their closest homologues, and their assigned functions (XLSX 13 kb) [file 705_2019_4424_MOESM1_ESM.xlsx]

## Sheet: Munka1
ORF no.	Name (RAST annotation)	Position (start..stop)	Closest homolog	GenBank no.	Coverage %	Identity %
1	Portal vertex protein	188..1222	Escherichia coli strain 4/4 phage portal protein	CP023826.1	100	98.94
2	Phage terminase, ATPase subunit	1222..2994	Escherichia coli strain 646 phage portal protein	CP023200.1	100	99.15
3	Phage capsid scaffolding protein	3102..4022	Escherichia coli strain 646 capsid scaffolding protein	CP023200.1	100	99.67
4	Phage major capsid protein	4081..5154	Escherichia coli strain 646 phage major capsid protein, P2 family	CP023200.1	100	98.88
5	Phage terminase, endonuclease subunit	5158..5895	Escherichia coli strain 746 chromosome, terminase	CP023353.1	100	98.37
6	Phage head completion-stabilization protein	5935..6504	Escherichia coli strain 09-00049, complete genome, head completion/stabilization protein	CP015228.1	100	99.3*
7	Tail component protein (Fragment)	6504..6707	Escherichia coli strain 222 chromosome, head completion/stabilization protein	CP020516.1	100	100
8	Holin	6711..6992	Escherichia coli strain C7, complete genome: holin	CP010240.1	100	100
9	Phage lysin	6992..7489	Escherichia coli strain BR14-DEC chromosome, lysozyme	CP035330.1	100	99
10	hypothetical protein	7504..7929	Escherichia coli strain 222 chromosome, lysA	CP020516.1	100	97.89*
11	Phage spanin Rz #LysB	7917..8342	Escherichia coli O91 str. RM7190 chromosome, complete genome, protein lysB	CP015244.1	100	100
12	Phage outer membrane lipoprotein Rz1	8329..8487	Escherichia coli strain H17 chromosome, phage lysis protein	CP028381.1	100	99.3*
13	Putative phage tail protein	8450..8917	Escherichia coli strain NCTC9040 genome assembly, chromosome: 1, tail protein	LR134247.1	100	99.57
14	Phage tail completion protein	8910..9134	Escherichia coli strain CFSAN061770, phage tail protein	CP023142.1	100	99.11
15	Phage tail completion protein	9135..9368	Escherichia coli strain ABWA45, phage virion morphogenesis protein	CP022154.1	100	98.29
16	hypothetical protein	9380..10120	Escherichia coli strain ABWA45, hypothetical protein	CP022154.1	100	98.92
17	Baseplate assembly protein V	10198..10833	Salmonella enterica subsp. enterica serovar Typhimurium str. L-3553 DNA, phage tail protein	AP014565.1	100	97.8
18	Phage baseplate assembly protein	10830..11177	Escherichia coli O157:H7 strain TR01, baseplate assembly protein	CP033605.1	100	98.85
19	Baseplate assembly protein J	11182..12090	Escherichia coli strain BR14-DEC chromosome, baseplate assembly protein	CP035330.1	100	97.8
20	Tail protein I	12083..12613	Escherichia coli strain 7/2 chromosome, phage tail protein I	CP023820.1	100	97.74
21	Phage tail fibers	12624..14633	Escherichia coli strain ECCNB20-2 chromosome, complete genome, phage tail protein	CP010150.1	100	99.65*
22	Phage protein	14637..15164	Bacteriophage P2, gpG	AF063097.1	100	93.56
23	hypothetical protein	15385..15663	Escherichia coli strain 50579417 chromosome, hypothetical protein	CP033884.1	100	100
24	hypothetical protein	15719..15853	Escherichia coli strain 50579417 chromosome, DUF3606 domain-containing protein	CP034787.1	100	100
25	hypothetical protein	16387..17079	Salmonella enterica subsp. enterica serovar Montevideo strain 11TTUC-046 chromosome, hypothetical protein	CP032816.1	100	99.86
26	hypothetical protein	17120..17260	Salmonella enterica subsp. enterica serovar Montevideo strain 11TTUC-046 chromosome, hypothetical protein	CP032816.1	100	100
27	Major tail sheath protein	17339..18529	Salmonella enterica subsp. enterica serovar Montevideo strain 11TTUC-046 chromosome, phage tail sheath protein	CP032816.1	100	100
28	Major tail tube protein	18542..19060	Escherichia coli strain 219 chromosome, phage major tail tube protein	CP020514.1	100	99.81
29	GpE+E'	19117..19392	Escherichia coli strain 219 chromosome, phage tail assembly protein protein	CP020514.1	100	98.91
30	hypothetical protein	19389..19544	Escherichia coli strain 382634_2f chromosome, GpE family phage tail protein	CP039403.1	100	100
31	Phage protein	19537..21984	Escherichia coli strain 222 chromosome, phage tail tape measure protein	CP020516.1	100	98.49
32	Phage-related tail protein	21999..22478	Escherichia coli strain 222 chromosome, phage tail protein	CP020516.1	100	99.79
33	Gene D protein	22478..23641	Escherichia coli strain NCTC9699 genome assembly, chromosome: 1, phage protein D	LR134228.1	100	99.91
34	Prophage P2 OGR protein	23723..23941	Salmonella enterica subsp. enterica strain CFSA1096 chromosome, prophage transcriptional regulator OgrK	CP033348.2	100	100
35	Integrase	24216..25196	Bacteriophage P2, phage integrase	AF063097.1	100	98.67
36	C protein	25266..25559	Bacteriophage P2, C protein	AF063097.1	100	100
37	Cox	25696..25968	Bacteriophage P2, Cox	AF063097.1	100	100
38	hypothetical protein	25944..26141	Salmonella enterica strain FARPER-219 chromosome, complete genome, hypothetical protein	CP038507.1	100	99.49*
39	Replication gene B protein	26138..26638	Escherichia coli strain MS7163 chromosome, hypothetical protein	CP026853.1	100	98.8
40	hypothetical protein	26702..26926	Escherichia coli strain H17 chromosome, hypothetical protein	CP028381.1	100	100
41	hypothetical protein	26926..27225	Escherichia coli strain H17 chromosome, hypothetical protein	CP028381.1	100	100
42	Uncharacterized zinc-finger containing protein YbiI	27228..27452	Escherichia coli O145:NM strain FWSEC0002 chromosome, TraR/DksA family transcriptional regulator	CP031919.1	100	100
43	hypothetical protein	27449..27724	Escherichia coli O113:H21 strain FWSEC0010 chromosome, hypothetical protein	CP031898.1	100	99.64
44	Phage replication protein	27714..29996	Salmonella enterica subsp. enterica serovar Typhi str. Ty2 strain 4316STDY6559672 genome assembly, chromosome: 1, replication protein	LR590082.1	100	97.85
45	hypothetical protein	30367..31452	Salmonella enterica subsp. enterica serovar Montevideo strain 11TTUC-046 chromosome, cell philamentation protein Fic	CP032816.1	100	99.82
*The closest homologue was not annotated, therefore the best annotated hit was included
